# Supplementary material for: Effects of Palm Stearin versus Butter in the Context of Low-Carbohydrate/High-Fat and High-Carbohydrate/Low-Fat Diets on Circulating Lipids in a Controlled Feeding Study in Healthy Humans
Source: Nutrients. 2021 Jun 5;13(6):1944. doi: 10.3390/nu13061944 (PMC8226735; doi:10.3390/nu13061944)
Supplement: Supplementary file 1 [file nutrients-13-01944-s001.zip]

Archive with 1 entries (1 files):
- nutrients-1204574-supplementary.pdf
